# Supplementary material for: A Comparison Study of Lymph Node Tuberculosis and Sarcoidosis Involvement to Facilitate Differential Diagnosis and to Establish a Predictive Score for Tuberculosis
Source: Pathogens. 2024 May 9;13(5):398. doi: 10.3390/pathogens13050398 (PMC11124455; doi:10.3390/pathogens13050398)
Supplement: Supplementary file 1 [file pathogens-13-00398-s001.zip]

Archive with 1 entries (1 files):
- pathogens-2996615-supplementary.pdf
